# Supplementary material for: Exosomes from Short-Term High-Fat or High-Sucrose Fed Mice Induce Hepatic Steatosis through Different Pathways
Source: Cells. 2022 Dec 31;12(1):169. doi: 10.3390/cells12010169 (PMC9818966; doi:10.3390/cells12010169)
Supplement: Supplementary file 1 [file cells-12-00169-s001.zip]

Archive with 1 entries (1 files):
- cells-2116187-supplementary.pdf
